# Supplementary material for: Predicting transmission blocking potential of anti-malarial compounds in the Mosquito Feeding Assay using Plasmodium falciparum Male Gamete Inhibition Assay
Source: Sci Rep. 2018 May 17;8:7764. doi: 10.1038/s41598-018-26125-w (PMC5958111; doi:10.1038/s41598-018-26125-w)
Supplement: Supplementary file 2 — Table S1. [file 41598_2018_26125_MOESM2_ESM.xlsx]

## Sheet: Sheet1
Compound Number	Concentration (µM)	EI	EIse	OR	ORse	BIT	BITse	No. of Repeats	No. MosqTest	Exp.ID	No. MosqContr	Parasite	Oocyst Intensity(OI)	OIse	EF	EFse	P	Pse	TRAINING/VAL SET
1	1	79.2857	0.714286	96.75	2.75	72.5	22.5	2	73	1	117	3D7	9.8345	1.9655	4.8	0.2	87.5	0.5	tr
1	0.1	50	NA	77.5	20.5	39.75	39.75	2	97	1	117	3D7	9.8345	1.9655	4.8	0.2	87.5	0.5	tr
1	1	52.5988	12.4012	92.6355	1.63555	58.5254	19.5254	2	84	2	101	NF54	10.5	1.5	101	64	88.5	4.5	tr
1	0.1	9.66063	5.66063	65.9866	2.98662	26.5493	3.45072	2	78	2	101	NF54	10.5	1.5	101	64	88.5	4.5	tr
1	0.01	0	NA	41.2067	6.79328	10.5	10.5	2	76	2	101	NF54	10.5	1.5	101	64	88.5	4.5	tr
1	0.001	0	NA	30.3269	6.32694	9.92185	7.07815	2	85	2	101	NF54	10.5	1.5	101	64	88.5	4.5	tr
2	1	91.5	8.5	95	3.05505	69.5	14.5	3	77	3	83	3D7	5.8	2	3.2	0.2	73.5	9.5	tr
3	5	96.8571	1.14286	96.8	2.8	90	5	2	77	4	83	3D7	8.05	5.95	5.8	0.05	86.5	13.5	tr
3	0.5	74.5952	23.2619	76.4055	8.19449	42.4412	24.0588	2	75	4	83	3D7	8.05	5.95	5.8	0.05	86.5	13.5	tr
3	0.05	20	NA	74.9161	22.5161	20.5	20.5	2	88	4	83	3D7	8.05	5.95	5.8	0.05	86.5	13.5	tr
3	2.5	97.8	0.8	100	NA	94.5	3.5	2	118	5	98	NF54	43.18	5.78	70.75	NA	95.86	1.86	tr
4	5	98.9286	1.07143	92.65	1.35	84	5	2	96	6	106	3D7	1.8	0.3	4.2	0.35	72.25	0.75	tr
4	0.5	59.2857	19.2857	87.57	0.27	75.355	1.395	2	102	6	106	3D7	1.8	0.3	4.2	0.35	72.25	0.75	tr
4	0.05	38.2143	23.9286	25.775	11.725	32.8	1.7	2	107	6	106	3D7	1.8	0.3	4.2	0.35	72.25	0.75	tr
5	0.5	85.557	13.1265	90.8174	4.82047	82.0964	7.44604	3	144	7	168	3D7	2.71667	0.981637	4.17333	0.135442	70.4	10.8187	tr
5	0.05	80.7207	8.5022	89.1209	2.96781	75.6521	4.65116	3	164	7	168	3D7	2.75	0.952628	4.17333	0.135442	70.4	10.8187	tr
5	0.005	30.9032	21.3963	9.51372	8.33181	6.62965	3.40659	3	148	7	168	3D7	2.78333	0.923911	4.17333	0.135442	70.4	10.8187	tr
6	0.5	100	NA	98.1431	1.17982	92.7523	3.06272	2	99	8	85	3D7	5.5	2.5	9.6	0.6	85.5	2.5	tr
6	0.05	100	NA	94.6585	4.24028	81.5279	8.26266	2	90	8	85	3D7	5.5	2.5	9.6	0.6	85.5	2.5	tr
6	0.005	97.2222	2.77778	97.3984	2.39844	97.9772	0.139564	2	90	8	85	3D7	5.5	2.5	9.6	0.6	85.5	2.5	tr
6	0.0005	50	NA	97	NA	18	NA	1	36	8	85	3D7	5.5	2.5	9.6	0.6	85.5	2.5	tr
7	0.5	82.3529	17.6471	92.9333	2.28258	84.1178	0.394004	2	117	9	102	3D7	1.1	0.1	6	0.2	59	1	tr
7	0.05	64.2534	18.0995	83.2938	3.16447	69.6068	1.53391	2	106	9	102	3D7	1.1	0.1	6	0.2	59	1	tr
7	0.005	-6.78733	0.904977	52.1324	16.4666	40.8963	10.2599	2	103	9	102	3D7	1.1	0.1	6	0.2	59	1	tr
7	10	100	NA	63	NA	23	NA	1	26	10	102	NF54	12	6	12.7	8.3	88.5	6.5	tr
7	1	36.7965	17.7489	71.5	13.5	22	25	2	59	11	41	NF54	12	6	12.75	8.25	88.5	6.5	tr
7	0.1	27.2727	27.2727	65.5	8.5	14.5	7.5	2	52	11	41	NF54	12	6	12.8	8.2	88.5	6.5	tr
7	0.01	-1.13636	1.13636	41	14	-3	19	2	61	11	41	NF54	12	6	12.85	8.15	88.5	6.5	tr
7	0.001	-2.27273	NA	0	NA	8	NA	1	32	11	41	NF54	12	6	12.9	8.1	88.5	6.5	tr
8	0.5	41.1765	NA	86.1507	NA	53.4752	NA	1	59	12	59	3D7	2.7	NA	6.8	NA	79	NA	tr
8	0.05	5.88235	NA	36.5404	NA	15.1712	NA	1	49	12	59	3D7	2.7	NA	6.8	NA	79	NA	tr
8	0.005	0	NA	44.2406	NA	17.7158	NA	1	60	12	59	3D7	2.7	NA	6.8	NA	79	NA	tr
9	0.5	100	NA	92.9504	NA	87.7273	NA	1	56	13	48	3D7	1	NA	6.8	NA	58	NA	tr
9	0.05	100	NA	85.6397	NA	75	NA	1	55	13	48	3D7	1	NA	6.8	NA	58	NA	tr
9	0.005	64.7059	NA	43.7387	NA	42.8846	NA	1	54	13	48	3D7	1	NA	6.8	NA	58	NA	tr
10	10	87.5	4.5	99.5	0.5	93.5	6.5	2	79	14	81	NF54	5.8	3.8	31.5	4.5	54.5	15.5	tr
10	1	79.5	7.5	97	NA	87	5	2	112	14	81	NF54	5.85	3.85	31.5	4.5	54.5	15.5	tr
10	0.1	56.5	25.5	90.5	0.5	65	7	2	106	14	81	NF54	5.9	3.9	31.5	4.5	54.5	15.5	tr
10	0.01	33	30	20.5	20.5	10.5	10.5	2	117	14	81	NF54	5.95	3.95	31.5	4.5	54.5	15.5	tr
11	10	62.25	0.25	71	29	78.5	21.5	2	58	15	75	NF54	2	1.1	27	13	48.5	6.5	tr
11	1	41	NA	0	NA	0	NA	1	41	16	44	NF54	1.6	1.5	27	13	48.5	6.5	tr
12	10	54	1	99.5	0.5	95	1	2	96	17	133	NF54	12	2	16.5	3.5	89.5	7.5	tr
12	1	37	2	99	NA	89	2	2	83	17	133	NF54	12	2	16.5	3.5	89.5	7.5	tr
12	0.1	11.5	11.5	79	21	65	33	2	112	17	133	NF54	12	2	16.5	3.5	89.5	7.5	tr
12	0.01	7.5	7.5	15	13	14	6	2	93	17	133	NF54	12	2	16.5	3.5	89.5	7.5	tr
13	10	78	21	100	NA	91.5	2.5	2	115	18	116	NF54	14	5	17.5	3.5	88.5	8.5	tr
13	1	38	5	76.5	17.5	39.5	16.5	2	93	18	116	NF54	14	5	17.5	3.5	88.5	8.5	tr
13	0.1	0	NA	0.35	0.35	0	NA	2	93	18	116	NF54	14	5	17.5	3.5	88.5	8.5	tr
13	0.01	4.5	4.5	3	3	5.5	1.5	2	106	18	116	NF54	14	5	17.5	3.5	88.5	8.5	tr
14	10	17.5	17.5	77.5	2.5	56	7	2	132	19	138	NF54	2.4	0.1	54.5	6.5	67	10	va
15	10	9.5	9.5	83.5	9.5	66.5	15.5	2	126	19	138	NF54	2.4	0.1	329.5	281.5	67	10	tr
16	5	89.5	8.5	89	2	77.5	3.5	2	106	20	131	NF54	1.75	0.75	54.5	6.5	69.5	7.5	tr
17	0.1	100	NA	100	NA	97	NA	1	49	21	67	NF54	9.85205	NA	21	NA	97.0588	NA	va
17	0.1	95.5	2.5	99.5	0.5	97.5	2.5	2	105	22	113	NF54	3.85	2.85	50.895	7.455	79.75	18.05	va
17	0.01	54.5	2.5	82	16	86.5	0.5	2	79	22	113	NF54	3.85	2.85	50.895	7.455	79.75	18.05	va
17	0.001	0	NA	6	6	18	4	2	94	22	113	NF54	3.85	2.85	50.895	7.455	79.75	18.05	va
18	5	94.2929	2.07071	99.045	0.584413	80.1016	9.11207	2	99	23	78	NF54	26.934	0.785	36.5	18.5	97.5	2.5	tr
18	0.5	54.9242	3.25758	36.1908	14.4801	10.5676	5.56763	2	88	23	78	NF54	26.934	0.785	36.5	18.5	97.5	2.5	tr
18	0.05	8.10606	6.43939	24.6557	16.6511	8.86858	0.157151	2	89	23	78	NF54	26.934	0.785	36.5	18.5	97.5	2.5	tr
18	5	97.75	0.25	99.1758	0.729753	93.8704	3.12963	2	59	24	43	NF54	22.71	8.41	22.375	9.625	90.65	0.65	tr
18	1	90.8125	0.1875	85.1586	4.25688	55.0606	7.06061	2	54	24	43	NF54	22.71	8.41	22.375	9.625	90.65	0.65	tr
18	0.5	50.7188	22.7188	67.4405	8.37964	20.1609	0.839052	2	56	24	43	NF54	22.71	8.41	22.375	9.625	90.65	0.65	tr
19	1	91.4286	NA	100	NA	94.3953	NA	2	22	25	51	NF54	7.56	NA	21	NA	74	NA	va
19	0.5	86.1905	NA	76.5	19.5	71.802	NA	2	52	25	51	NF54	7.56	NA	21	NA	74	NA	va
19	0.1	28.5714	NA	-4.5	4.5	-15.2971	NA	2	52	25	51	NF54	7.56	NA	21	NA	74	NA	va
19	0.5	90.5	3.5	98.3832	1.6168	85.4481	5.81851	2	71	26	86	NF54	4.0265	0.0965	21.5	1.5	70	12	va
19	0.25	75.5	12.5	95.1931	2.19309	67.7486	16.6341	2	75	26	86	NF54	4.0265	0.0965	21.5	1.5	70	12	va
19	10	100	NA	98.4265	NA	84.0686	NA	1	36	27	41	NF54	5.2	NA	14	NA	51	NA	va
19	1	96.4286	NA	100	NA	100	NA	1	58	27	41	NF54	5.2	NA	14	NA	51	NA	va
20	0.004	92.5	7.5	100	NA	98.5	1.5	2	53	28	93	NF54	6.905	0.395	17	3	76.525	8.475	tr
21	10	97.7	NA	100	NA	100	NA	1	51	29	32	NF54	48.96	NA	70.75	NA	94	NA	tr
22	2	99.6	0.4	100	NA	97.5	0.5	2	113	30	98	NF54	43.18	5.78	70.75	NA	95.86	1.86	tr
23	5	98.75	0.45	100	NA	99.5	0.5	2	118	30	98	NF54	43.18	5.78	70.75	NA	95.86	1.86	tr
24	2.5	90.65	2.65	99.5	0.5	98	1	2	112	30	98	NF54	43.18	5.78	70.75	NA	95.86	1.86	tr
25	5	97	NA	100	NA	95	NA	1	59	31	32	NF54	49	NA	30	NA	94	NA	tr
26	2	91	8	97.3333	2.66667	92.6667	7.33333	3	127	32	129	NF54	3.66667	0.933333	43.5	4.4441	79.7333	6.11046	tr
27	1	29.3333	17.3333	21	11.3578	6	3.78594	3	138	33	55	NF54	3.66667	0.933333	43.5	4.4441	79.7333	6.11046	tr
28	1	48.5	1.5	85.5	2.5	56	2	2	62	34	78	NF54	4.6	NA	40.25	5.25	84.6	6.4	tr
29	1	97	NA	98.5	0.5	93	NA	2	113	35	121	NF54	5.1779	0.0779018	37.7059	NA	83	5	tr
30	1	85.5	1.5	97	NA	86	4	2	89	35	121	NF54	5.1779	0.0779018	37.7059	NA	83	5	tr
31	1	88	NA	97	NA	84	1	2	100	35	121	NF54	5.1779	0.0779018	37.7059	NA	83	5	tr
32	1	51.3333	10.3494	86.6667	5.78312	74.3333	8.41295	3	108	36	104	NF54	1.765	0.235	32.75	12.75	65	5	tr
33	2	0	NA	26	26	24.5	24.5	2	84	36	104	NF54	1.765	0.235	32.75	12.75	65	5	tr
34	1	96.85	NA	97	NA	92	NA	1	41	37	55	NF54	4.7	NA	34.4583	NA	91	NA	tr
34	1	93	NA	97	NA	93	NA	1	72	38	63	NF54	4.4	NA	85.4286	NA	80.8081	NA	tr
34	0.1	15	NA	35	NA	37	NA	1	71	38	63	NF54	4.4	NA	85.4286	NA	80.8081	NA	tr
34	0.01	17	NA	0	NA	11	NA	1	73	38	63	NF54	4.4	NA	85.4286	NA	80.8081	NA	tr
34	0.001	6	NA	9	NA	11	NA	1	50	38	63	NF54	4.4	NA	85.4286	NA	80.8081	NA	tr
34	1	77.3002	NA	82	NA	20	NA	1	53	39	65	NF54	9.4	NA	136.1	NA	90.9962	NA	tr
34	0.5	73.9507	NA	65	NA	11	NA	1	62	39	65	NF54	9.4	NA	136.1	NA	90.9962	NA	tr
34	0.1	23.5918	NA	4	NA	0	NA	1	64	39	65	NF54	9.4	NA	136.1	NA	90.9962	NA	tr
34	0.01	12.9388	NA	0	NA	0	NA	1	61	39	65	NF54	9.4	NA	136.1	NA	90.9962	NA	tr
35	5	66	NA	99	NA	95	NA	1	50	40	49	NF54	4.2	NA	38	NA	84	NA	tr
35	5	85	NA	100	NA	98	NA	1	61	41	65	NF54	8.9334	NA	117.5	NA	78	NA	tr
35	0.5	0	NA	0	NA	0	NA	1	71	41	65	NF54	8.9334	NA	117.6	NA	79	NA	tr
35	0.05	0	NA	38	NA	13	NA	1	56	41	65	NF54	8.9334	NA	117.7	NA	80	NA	tr
35	0.005	0	NA	37	NA	10	NA	1	58	41	65	NF54	8.9334	NA	117.8	NA	81	NA	tr
35	1	77	NA	95	NA	75	NA	1	32	42	59	NF54	6.39	NA	83	NA	89.2774	NA	tr
35	0.1	0	NA	14	NA	25	NA	1	55	42	59	NF54	6.39	NA	83	NA	89.2774	NA	tr
35	0.01	0	NA	0	NA	0	NA	1	68	42	59	NF54	6.39	NA	83	NA	89.2774	NA	tr
35	0.001	0	NA	0	NA	0	NA	1	27	42	59	NF54	6.39	NA	83	NA	89.2774	NA	tr
36	1	84	NA	99	NA	93	NA	1	49	43	49	NF54	4	NA	38	NA	84	NA	tr
36	1	99	NA	92	NA	86	NA	1	29	44	42	NF54	1	NA	52.65	NA	54	NA	tr
36	0.1	66	NA	29	NA	23	NA	1	41	44	42	NF54	1	NA	52.65	NA	54	NA	tr
36	0.01	14	NA	0	NA	0	NA	1	55	44	42	NF54	1	NA	52.65	NA	54	NA	tr
36	0.001	0	NA	0	NA	0	NA	1	54	44	42	NF54	1	NA	52.65	NA	54	NA	tr
36	1	92	4	98	2	87	9	2	61	45	61	NF54	9.525	4.365	130.5	4.5	92.5	5.5	tr
36	0.3	92	2	97	2	81.5	7.5	2	80	45	61	NF54	9.525	4.365	130.5	4.5	92.5	5.5	tr
36	0.1	38.5	24.5	53	38	30.5	30.5	2	65	45	61	NF54	9.525	4.365	130.5	4.5	92.5	5.5	tr
36	0.03	21.5	2.5	24	24	11.5	11.5	2	58	45	61	NF54	9.525	4.365	130.5	4.5	92.5	5.5	tr
37	1	39	9	97.5	1.5	88.5	7.5	2	112	46	108	NF54	5.275	1.275	60.5	22.5	86.5	2.5	tr
37	1	46.7089	NA	74.5103	NA	57.2848	NA	1	53	47	54	NF54	1.4	NA	79	NA	62	NA	tr
37	0.3	0.949367	NA	64.2403	NA	38.9947	NA	1	48	47	54	NF54	1.4	NA	79	NA	62	NA	tr
37	0.1	9.36709	NA	17.5285	NA	1.05909	NA	1	55	47	54	NF54	1.4	NA	79	NA	62	NA	tr
37	0.03	5.31646	NA	0.705281	NA	0	NA	1	54	47	54	NF54	1.4	NA	79	NA	62	NA	tr
37	1.5	79.5918	NA	100	NA	100	NA	1	40	48	57	NF54	8.27	NA	98.22	NA	92	NA	tr
37	0.75	38.4694	NA	100	NA	100	NA	1	52	48	57	NF54	8.27	NA	98.22	NA	92	NA	tr
37	0.35	30.6122	NA	89.0665	NA	35.1526	NA	1	49	48	57	NF54	8.27	NA	98.22	NA	92	NA	tr
37	0.15	15.3061	NA	61.2114	NA	18.3975	NA	1	38	48	57	NF54	8.27	NA	98.22	NA	92	NA	tr
38	1	72	19.6723	92	6.02771	89.6667	3.28295	3	142	49	138	NF54	3.5936	0.828067	104.667	39.9054	65.3333	9.35117	va
38	1	88.8243	3.84541	96.9457	0.70544	90.1968	1.39592	3	74	50	84	NF54	2.73333	0.819214	98.9167	17.8016	74	16.2583	va
38	0.3	49.0551	19.4581	92.0881	2.56396	80.0783	8.18774	3	82	50	84	NF54	2.73333	0.819214	98.9167	17.8016	74	16.2583	va
38	0.1	22.2288	11.9613	46.7557	7.20794	18.1395	7.8475	3	82	50	84	NF54	2.73333	0.819214	98.9167	17.8016	74	16.2583	va
38	0.03	6.81046	5.19017	17.1555	8.59943	18.3137	7.49229	3	94	50	84	NF54	2.73333	0.819214	98.9167	17.8016	74	16.2583	va
39	1	48	NA	44	NA	49	NA	1	53	51	49	NF54	4	NA	38	NA	84	NA	tr
39	1	92	NA	94	NA	83	NA	1	54	52	33	NF54	2	NA	108	NA	55	NA	tr
39	0.3	25	NA	51	NA	42	NA	1	54	52	33	NF54	2	NA	108	NA	55	NA	tr
39	0.1	4	NA	36	NA	16	NA	1	35	52	33	NF54	2	NA	108	NA	55	NA	tr
40	1	29.5	2.5	21	12	14	6	2	133	53	99	NF54	3.117	1.285	70.5	48.5	65.5	25.5	tr
41	1	78.5444	4.84069	95.3476	0.188006	62.8712	24.4725	2	121	54	117	NF54	14.0365	11.6035	90.875	10.375	92	6	tr
41	0.3	56.3075	10.3075	89.8663	1.49839	45.5726	31.8259	2	124	54	117	NF54	14.0365	11.6035	90.875	10.375	92	6	tr
41	0.1	37.5621	17.5621	76.3421	12.1908	37.2765	32.1567	2	133	54	117	NF54	14.0365	11.6035	90.875	10.375	92	6	tr
41	0.03	16.1553	9.15528	52.2388	18.0254	31.2745	31.1111	2	99	54	117	NF54	14.0365	11.6035	90.875	10.375	92	6	tr
41	1	64.2257	NA	96.7301	NA	84.0709	NA	1	64	55	62	NF54	4.813	NA	104.125	NA	89	NA	tr
41	0.3	7.20288	NA	89.6115	NA	67.5576	NA	1	66	55	62	NF54	4.813	NA	104.125	NA	89	NA	tr
41	0.1	0	NA	84.2498	NA	47.2522	NA	1	62	55	62	NF54	4.813	NA	104.125	NA	89	NA	tr
41	0.03	0	NA	74.4304	NA	42.8563	NA	1	69	55	62	NF54	4.813	NA	104.125	NA	89	NA	tr
41	0.003	0	NA	53.59	NA	20.5232	NA	1	71	55	62	NF54	4.813	NA	104.125	NA	89	NA	tr
42	1	67	19	94	2	87	1	2	68	56	73	NF54	1.985	0.505	31.6875	2.4375	66.5	3.5	tr
42	1	84.3315	5.70611	95.846	2.08585	82.8618	9.25067	3	177	57	138	NF54	4.07	0.513907	93.71	14.291	75.6667	5.89727	tr
42	0.1	42.3559	10.4993	72.4728	10.4505	41.0344	7.54282	3	159	57	138	NF54	4.07	0.513907	93.71	14.291	75.6667	5.89727	tr
42	0.01	27.1389	5.82111	56.1875	11.3153	15.5242	4.75304	3	139	57	138	NF54	4.07	0.513907	93.71	14.291	75.6667	5.89727	tr
43	0.1	98.5	0.5	99.5	0.5	94	4	2	90	58	81	NF54	9.205	1.105	59.6875	2.9375	90.5	5.5	tr
43	0.1	96.4586	1.54144	99.5204	0.479597	96.0701	3.92992	2	134	59	135	NF54	9.894	1.941	96.5625	16.5625	98.5	1.5	tr
43	0.075	27.4586	27.4586	94.3088	1.46187	59.1644	15.4839	2	129	59	135	NF54	9.894	1.941	96.5625	16.5625	98.5	1.5	tr
43	0.05	4.86188	4.86188	49.3395	13.1894	15.9879	4.24543	2	140	59	135	NF54	9.894	1.941	96.5625	16.5625	98.5	1.5	tr
43	0.025	-0.110497	0.110497	30.5589	4.48203	7.54902	7.54902	2	127	59	135	NF54	9.894	1.941	96.5625	16.5625	98.5	1.5	tr
44	0.1	99.5868	NA	96.6698	NA	93.3809	NA	1	52	60	47	NF54	2.413	NA	30.25	NA	90	NA	tr
no.=Number
se= Standard Error
EI= % Exflagellation Inhibition
OR= % Oocyst Reduction
BIT=% Block in transmission
OI= Mean Oocyst Intensiy
EF=Exflagellation centers/field
P= % Prevalence of Infection
tr= training set
val= validation set
