# Supplementary material for: Predicting transmission blocking potential of anti-malarial compounds in the Mosquito Feeding Assay using Plasmodium falciparum Male Gamete Inhibition Assay
Source: Sci Rep. 2018 May 17;8:7764. doi: 10.1038/s41598-018-26125-w (PMC5958111; doi:10.1038/s41598-018-26125-w)
Supplement: Supplementary file 3 — Table S2. [file 41598_2018_26125_MOESM3_ESM.xlsx]

## Sheet: Sheet1
Compound Number	Compound Name	Compound Description	pIC50 EI	pIC50 OR	pIC50 BIT	pIC50 EIse	pIC50OR se	pIC50 BITse	TRAINING/VAL SET
1	DHA	Dihydro Artemisinin	6.91	7.39	6.87	0	0.33	0	tr
7	MMV000019	OZ439	6.9	7.97	6	0	0.18	0	tr
13	MMV390482	SJ'733	6.07	6.42	5.95	0.1	0.4	0.07	tr
17	DDD1005283	Halofuginone	8.05	8.46	7.53	0	0.24	0.01	tr
18	GSK *	NA	6.22	6.3	5.91	0	0.04	0.05	tr
19	GSK *	NA	6.75	6.84	6.81	0.22	0.09	0.12	tr
34	GSK *	NA	6.55	6.5	6.45	0.15	0.25	0.45	tr
35	MMV*	NA	5.74	5.87	5.8	0.36	0.51	0.38	tr
36	MMV*	NA	7.07	7.1	6.91	0.16	0.21	0.18	tr
38	MMV000039	Artemisone	6.66	7.09	6.73	0.13	0.05	0.04	tr
39	MMV*	NA	6.16	6.27	6.23	0.14	0.26	0.18	tr
43	GSK *	NA	7.15	7.3	7.15	1.02	1.46	1.02	va
37	MMV*	NA	6.1	6.6	6.3	0.76	2.38	1.26	va
41	MMV000080	Artemiside	6.55	7.4	6.46	2.11	3.7	5.53	va
42	MMV000020	OZ277	6.7	7.7	7	3.35	6.54	3.5	va
GSK* = Compound ID not revealed
MMV*=Compound ID not revealed
Tr= Training set
Va=Validation Set
se= Standard Error
